# Supplementary material for: Circulating Serum Cell-Free Mitochondrial DNA in Amyotrophic Lateral Sclerosis
Source: Cells. 2025 Sep 12;14(18):1433. doi: 10.3390/cells14181433 (PMC12468903; doi:10.3390/cells14181433)
Supplement: Supplementary file 1 [file cells-14-01433-s001.zip]

Archive with 1 entries (1 files):
- cells-3795759-supplementary.pdf
